# Supplementary material for: HIV-1 promotes ubiquitination of the amyloidogenic C-terminal fragment of APP to support viral replication
Source: Nat Commun. 2023 Jul 15;14:4227. doi: 10.1038/s41467-023-40000-x (PMC10349857; doi:10.1038/s41467-023-40000-x)
Supplement: Supplementary file 4 — Source Data [file 41467_2023_40000_MOESM4_ESM.xlsx]

## Sheet: Figure 1
	1b
		Relative protein level	One-way ANOVA with Tukey's multiple comparisons test
		APP		GAPDH-HA			pNL4.3			JR-CSF
			48h	1	1	1	0.455168	0.167223	0.357673	0.303185	0.597038	0.529676
			p-value				0.0013			0.0047
			72h	1	1	1	0.684614	0.663879	0.252951	0.460808	0.536688	0.387354
			p-value				0.0191			0.0099
		CTFs		GAPDH-HA			pNL4.3			JR-CSF
			48h	1	1	1	0.34	0.13275	0.171098	0.12	0.218524	0.24175
			p-value				<0.0001			<0.0001
			72h	1	1	1	0.33	0.556357	0.125969	0.32	0.46869	0.167838
			p-value				0.0042			0.0036
	1c
		Relative protein level	One-way ANOVA with Tukey's multiple comparisons test
			Replicate	pCDNA3.1	pNL4.3	JR-CSF
		APP	1	1	0.735004	0.581891
			2	1	0.320712	0.477468
			3	1	0.13609	0.181778
			p-value		0.0314	0.0351
				pCDNA3.1	pNL4.3	JR-CSF
		CTFs	1	1	0.434834	0.067695
			2	1	0.437553	0.51608
			3	1	0.148413	0.189351
			p-value		0.0064	0.0036
	1d
		Relative protein level	Two-way ANOVA with Sidaks multiple comparisons test
				pCDNA3.1			JR-CSF
		APP	5d	1	1	1	0.478963	0.317774	0.512528
			p-value				0.0003
			7d	1	1	1	0.680054	0.398847	0.362923
			p-value				0.0005
				pCDNA3.1			JR-CSF
		CTFs	5d	1	1	1	0.4941	0.274835	0.419372
			p-value				<0.0001
			7d	1	1	1	0.232235	0.286724	0.279975
			p-value				<0.0001
	1e
		Relative protein level	One sample t test
			pCDNA3.1	pNL4.3	85YG	87VE
		APP	1	0.261972	3.45588	2.00646
			1	0.213329	0.925375	1.48434
			1	0.205356	2.68996	1.55992
		p-value		0.0005	0.2118	0.0524
			pCDNA3.1	pNL4.3	85YG	87VE
		CTFs	1	0.034568	1.66428	1.0967
			1	0.258372	1.61485	0.823954
			1	0.222655	0.700366	0.515234
		p-value		0.007	0.4069	0.3793
	1f	Relative protein level
			One-way ANOVA with Tukey's multiple comparisons test
				GAPDH-HA			GAG-HA			NCT-HA
		APP	DMSO	1	1	1	0.207242	0.371356	0.35815	0.225333	0.622692	0.568796
			p-value				0.0019			0.0073
			BafA1	1	1	1	0.367154	0.898069	0.499113	1.00864	0.803749	1.01137
			p-value				0.0614			0.9112
				GAPDH-HA			GAG-HA			NCT-HA
		CTFs	DMSO	1	1	1	0.145764	0.406403	0.261007	0.185037	0.392142	0.256118
			p-value				0.0002			0.0002
			BafA1	1	1	1	0.762053	0.43519	0.510798	0.42128	0.659472	0.986608
			p-value				0.0737			0.1954
	1g	Relative protein level
				One-way ANOVA with Tukey's multiple comparisons test
				GAPDH-HA			GAG-HA			NCT-HA
		APP	DMSO	1	1	1	0.307761	0.454421	0.537792	0.749895	0.383846	0.247122
			p-value				0.0131			0.0164
			BafA1	1	1	1	1.08277	0.970846	0.641568	0.989718	0.46254	0.234074
			p-value				0.8837			0.1782
			MG132	1	1	1	0.412176	0.61293	0.432699	0.596771	0.613369	0.294042
			p-value				0.005			0.0058
		Relative protein level		GAPDH-HA			GAG-HA			NCT-HA
		CTFs	DMSO	1	1	1	0.207006	0.711986	0.50893	0.366178	0.50275	0.434491
			p-value				0.0131			0.0092
			BafA1	1	1	1	0.854092	0.518208	0.712976	0.763918	0.263364	0.296651
			p-value				0.198			0.0256
			MG132	1	1	1	0.816352	1.1448	0.479856	1.06242	1.07219	0.484549
			p-value				0.6966			0.8408
	1h	Relative protein level		Two-way ANOVA with Sidak's multiple comparisons test
				0			0.05			0.1			0.2
		APP	GAPDH-HA	1	1	1	1.16275	1.06922	0.883039	0.902822	0.787548	0.787332	0.942389	0.698354	0.996312
			p-value				0.9857			0.4343			0.7076
			GAG-HA	1	1	1	0.550566	0.570244	0.104043	0.355848	0.317803	0.032849	0.382639	0.404793	0.103822
			p-value				0.0005			<0.0001			<0.0001
		Relative protein level		Two-way ANOVA with Dunnett's multiple comparisons test
				0			0.05			0,10			0.2
		CTFs	GAPDH-HA	1	1	1	0.809499	1.10294	1.12896	0.792561	0.48289	0.802077	1.03362	0.423667	1.15349
			p-value				0.9997			0.3016			0.8459
			GAG-HA	1	1	1	0.843755	0.161945	0.245154	0.604167	0.122335	0.115981	0.36846	0.05686	0.213645
			p-value				0.023			0.0055			0.0027
	1i	Relative protein level		Unpaired t test with Welch's correction
				GAPDH-HA			GAG-HA			NCT-HA
		CTFs	DMSO	1	1	1	0.51365	0.416536	0.630448	0.170151	0.130888	0.486987
			p-value				0.0162			0.0226
				Unpaired t test
			L685,458	1	1	1	1.2832	0.746668	1.50504	2.04872	0.5771	0.643182
			p-value				0.5829			0.8941
	1j	Relative protein level		One-way ANOVA with Tukey's multiple comparisons test
				GAPDH-HA			Gag-HA			NCT-HA
		CTFs	DMSO	1	1	1	0.337263	0.352832	0.639159	0.424448	0.630566	0.404908
			p-value				0.0033			0.005
			L685,458	1	1	1	0.978637	1.17436	1.12107	0.925484	0.961747	1.07743
			p-value				0.3526			0.9795
		Relative protein level		One-way ANOVA with Tukey's multiple comparisons test
	1k			GAPDH-HA			Gag-HA			NCT-HA
		APP	24h	1	1	1	0.211756	0.415742	0.264281	0.198312	0.540619	0.391353
			p-value				0.0008			0.0015
			48h	1	1	1	0.13272	0.335684	0.398239	0.060345	0.202361	0.380165
			p-value				0.0009			0.0005
				Dunnett's multiple comparisons test
			72h	1	1	1	0.52919	0.388901	0.514094	0.278807	0.330863	0.466422
			p-value				0.0002			<0.0001
				One-way ANOVA with Tukey's multiple comparisons test
				GAPDH-HA			Gag-HA			NCT-HA
		CTFs	24h	1	1	1	0.190521	0.248598	0.530595	0.097413	0.101886	0.469396
			p-value				0.0052			0.0026
			48h	1	1	1	0.158671	0.243478	0.290931	0.102956	0.080157	0.230883
			p-value				<0.0001			<0.0001
			72h	1	1	1	0.522362	0.304107	0.834945	0.598015	0.596258	0.558248
			p-value				0.0285			0.038

## Sheet: Figure 2
	2b
		One-way ANOVA with Tukey's multiple comparisons test
			0	0.1	0.2	0.4
		GAPDH-HA	1	1.11961	1.13618	1.40494
			1	0.977201	0.830218	1.15112
			1	1.03766	1.25424	1.34103
		p-value		0.9746	0.9023	0.0933
			0	0.1	0.2	0.4
		Flag-C99	1	0.304807	0.149468	0.035873
			1	0.491555	0.036546	0.057773
			1	0.684536	0.290355	0.117071
		p-value		0.0031	<0.0001	<0.0001
			0	0.1	0.2	0.4
		Flag-C83	1	1.15058	1.18269	0.96344
			1	1.53487	2.48594	1.96873
			1	0.815968	0.593944	0.784893
		p-value		0.9858	0.8301	0.9609
	2d
				Unpaired t test with Welch's correction
				Mock			pCDNA3.1			JR-CSF
		Flag-C99	DMSO				1	1	1	0.3549	0.486481	0.267828
			p-value							0.01
					Unpaired t test
			TAK-243				4.73769	5.02719	1.92874	4.39769	4.20319	1.27631
			p-value							0.6903
				Unpaired t test with Welch's correction
				Mock			pCDNA3.1			JR-CSF
		Flag-C83	DMSO				1	1	1	2.01396	1.19513	0.820079
			p-value							0.4331
				Unpaired t test
			TAK243				1.76141	1.66538	1.00618	2.07474	1.66344	0.70889
			p-value							0.9925
	2f
		Unpaired t test with Welch's correction
			DMSO	DMSO	MG132	TAK-243
		Flag-C99	1	0.162461	9.71071	6.88805
			1	0.046406	3.3393	2.28039
			1	0.173339	7.16025	4.13331
		p-value		0.0022	0.0903	0.1243
	2h	Two-way ANOVA with Sidak's multiple comparisons test
				pCDNA3.1			JR-CSF
		Flag-C99	NC2	1	1	1	0.2	0.21	0.25
			p-value				0.0139
			UBE1	1	1	1	0.52	1.36	1.5
			p-value				0.8193
	2k
			Two-way ANOVA with Sidak's multiple comparisons test
				pCDNA3.1			JR-CSF			p-value
			Flag-C99	1	1	1	0.194893	0.217683	0.546085	<0.0001
			K687A	1	1	1	0.236116	0.540773	0.338668	<0.0001
			K699A	1	1	1	0.269382	0.114783	0.196331	<0.0001
			K687,699A	1	1	1	0.805794	0.352872	0.366054	0.0005
			K724,725,726A	1	1	1	0.536457	0.771378	0.73742	0.0406
			K751A	1	1	1	0.433883	0.243556	0.438142	<0.0001
			K763A	1	1	1	0.512868	0.257738	0.282639	<0.0001
			7 mutants	1	1	1	0.844477	1.25363	0.683539	0.9959

## Sheet: Figure 3
3b		Unpaired t test(Two-tailed)			One sample Wilcoxon test(Two-tailed)			Unpaired t test(Two-tailed)				Unpaired t test(Two-tailed)			One sample Wilcoxon test(Two-tailed)			Unpaired t test(Two-tailed)
		Gag/Flag-C99			Flag-C99/Rab7			Gag/Rab7				Gag/Flag-C99-7KA			Flag-C99-7KA/Rab7			Gag/Rab7
		low	high		low	high		low	high			low	high		low	high		low	high
		0.444192	0.878528			0.844617		0.322262	0.691981			0.094906	0.601441			0.97143		0.140351	0.763318
		0.354629	0.937806			0.896859		0.386062	0.779326			0.480399	0.631802			0.947518		0.217428	0.53087
		0.194405	0.808639			0.9515		0.373984	0.631261			0.295983	0.645385			0.964877		0.321129	0.642197
		0.176643	0.946801			0.970177		0.48625	0.659647			0.362855	0.888991			0.898862		0.333754	0.766347
		0.321811	0.776879			0.934533		0.0295121	0.623894			0.294344	0.673134			0.926701		0.179615	0.761002
		0.219559	0.932681			0.985196		0.0706244	0.631768			0.076793	0.56834			0.939712		0.201228	0.61023
			0.70497			0.962987		0.166436	0.605797			0.210745	0.671529			0.960458		0.097709	0.582592
			0.764537			0.976718		0.397413	0.797844			0.238337	0.502436			0.983301		0.258452	0.639602
			0.70483			0.984773		0.390758	0.821393			0.463851	0.734954			0.638175		0.459551	0.760499
			0.886365			0.994001			0.880628			0.410296	0.554334			0.808241		0.491283	0.666433
			0.851136			0.921889			0.693171			0.271722	0.730847			0.919068		0.136442	0.636123
			0.798854			0.938974			0.605595			0.107203	0.653405			0.983719		0.428561	0.600611
			0.926233			0.957235			0.547898			0.346573	0.566925			0.963476		0.385201	0.536068
			0.830134			0.979764			0.841508			0.092648	0.756019			0.932862		0.298362
			0.830677			0.945203			0.645457			0.181825	0.654766			0.870289		0.405978
			0.824698			0.93996			0.645174			0.214106	0.639133			0.905872		0.499721
			0.653142			0.972523			0.809585			0.406984				0.912686		0.370233
			0.846836			0.965766			0.699851			0.339232				0.960509		0.343165
			0.782424			0.964975			0.610194			0.202094				0.930641		0.33756
			0.868993			0.941211			0.923284			0.332271				0.687953		0.202209
			0.756384			0.893005			0.889481			0.365412				0.632281		0.440437
			0.703887			0.971335			0.785052			0.268387				0.638845		0.358935
			0.941187			0.964788			0.621508			0.356402				0.914475		0.39705
			0.893755			0.947531			0.78415			0.453408				0.776682		0.330014
			0.802735			0.964591			0.887555			0.198651				0.985854		0.215738
			0.818166			0.969801			0.511009			0.44106				0.887974		0.264929
			0.888957			0.988749			0.923476			0.276479				0.90689		0.102577
			0.586541			0.997576			0.557305			0.316558				0.884335		0.344253
			0.900246			0.988062			0.667137			0.391081				0.807333		0.491957
			0.705762			0.972292			0.793087			0.164138				0.953477		0.440856
			0.76634			0.993379			0.815635			0.168468				0.774656		0.219282
			0.620256			0.988602			0.551842			0.149852				0.954011		0.163616
			0.82306			0.971908			0.756203			0.11788				0.960336		0.120211
			0.616092			0.956678			0.818541			0.103681				0.805196		0.0396338
			0.706018			0.927456			0.772077			0.0756991				0.945621		0.144835
			0.863308			0.832253			0.742862			0.268298				0.863159		0.11109
			0.647783			0.975742			0.771688			0.213682				0.950513		0.443839
			0.600757			0.565156			0.61669		p-value		<0.0001			0.903939		0.24814
			0.697324			0.874366			0.77287							0.924589		0.142891
			0.780585			0.954598			0.569944							0.852216		0.399701
			0.914715			0.911326			0.653781							0.656121	p-value		<0.0001
			0.563779			0.737564			0.768869							0.900383
			0.500852			0.928731	p-value		<0.0001							0.730947
			0.52582			0.987023										0.982002
			0.862468			0.974987										0.830636
	p-value		<0.0001			0.954939										0.710622
						0.776759										0.977387
						0.969695										0.976091
						0.77526										0.949015
						0.818445										0.965325
						0.772707										0.971481
				p-value		<0.0001										0.910498
																0.977602
														p-value		<0.0001
	cell#	6	45	cell#	0	51	cell#	9	42		cell#	37	16	cell#	0	53	cell#	40	13
3c
			Speckled	Diffused
	Percentage(%)	Flag-C99	0.764045	0.235955
		Flag-C99-7KA	0.375	0.625
		Unpaired t test(Two-tailed)			Unpaired t test(Two-tailed)			Unpaired t test(Two-tailed)				Unpaired t test(Two-tailed)			One sample Wilcoxon test(Two-tailed)			Unpaired t test(Two-tailed)
		Gag/Flag-C99			Flag-C99/Rab7			Gag/Rab7				Gag/Flag-C99-7KA			Flag-C99-7KA/Rab7			Gag/Rab7
3e		Low	high		Low	high		Low	high			Low	high		Low	high		Low	high
		0.48	0.66		0.43	0.75		0.47	0.59			0.2	0.59			0.61		0.19	0.51
		0.39	0.71		0.38	0.82		0.48	0.54			0.08	0.51			0.74		0.07	0.5
		0.37	0.68		0.37	0.82		0.17	0.51			0.3	0.6			0.81		0.31
		0.49	0.5		0.46	0.5		0.42	0.78			0.41				0.87		0.38
		0.39	0.82		0.45	0.64		0.48	0.7			0.33				0.78		0.32
		0.46	0.74		0.19	0.71		0.48	0.67			0.31				0.79		0.3
			0.66		0.37	0.55		0.42	0.59			0.35				0.92		0.35
			0.66		0.32	0.54		0.37	0.68			0.35				0.93		0.29
			0.7		0.31	0.53		0.26	0.62			0.44				0.83		0.43
			0.76		0.46	0.86		0.35	0.62			0.36				0.93		0.45
			0.63		0.47	0.75		0.39	0.74			0.29				0.85		0.32
			0.73		0.47	0.53		0.35	0.52			0.22				0.87		0.34
			0.66		0.42	0.8		0.46	0.54			0.39				0.71		0.23
			0.62		0.15	0.54		0.4	0.58			0.42				0.59		0.26
			0.75			0.6			0.68			0.26				0.8		0.4
			0.53			0.68			0.52			0.35				0.68		0.18
			0.84			0.69			0.67			0.4				0.72		0.21
			0.72			0.58			0.68			0.34				0.77		0.27
			0.71			0.69			0.57			0.22				0.86		0.35
			0.71			0.64			0.72			0.28				0.88		0.36
			0.58			0.79			0.89			0.26				0.54		0.24
			0.74			0.88			0.63			0.42				0.78		0.29
			0.93			0.86			0.68			0.34				0.88		0.38
			0.5			0.77			0.72			0.14				0.93		0.27
			0.54			0.67			0.7			0.38				0.79		0.42
			0.71			0.7			0.71			0.29				0.92		0.33
			0.8			0.65			0.52			0.34				0.88		0.22
			0.96			0.84			0.89			0.37				0.82		0.29
			0.72			0.74			0.67			0.18				0.84		0.35
			0.64			0.7			0.76			0.44				0.9		0.14
			0.79			0.82			0.53			0.32				0.8		0.36
			0.7	p-value		<0.0001	p-value		<0.0001			0.43				0.85		0.29
			0.85									0.45				0.81		0.24
			0.8									0.37				0.81		0.39
			0.58									0.47				0.78		0.34
			0.89									0.4				0.75		0.31
			0.8									0.32				0.83		0.37
			0.89									0.37				0.92		0.23
			0.5									0.43				0.93		0.29
	p-value		<0.0001									0.31				0.86		0.44
	Cell #	6	39		14	31		14	31			0.45				0.78		0.3
												0.47				0.88		0.43
												0.47				0.86		0.34
												0.42				0.92		0.35
												0.38				0.86		0.41
												0.39				0.89		0.37
												0.48				0.88		0.42
												0.39				0.87		0.38
												0.35				0.96		0.21
												0.29				0.81		0.23
												0.34				0.82		0.23
											p-value		<0.0001			0.72		0.36
																0.8	p-value		0.0017
																0.9
														p-value		<0.0001
											Cell #	51	3		0	54		52	2
3f
			Speckled	Diffused
	Percentage(%)	Flag-C99	0.89	0.11
		Flag-C99-7KA	0.15	0.85

## Sheet: Figure 4
4b
		Unpaired t test(Two-tailed)			Mann-Whitney test(two-tailed)			Unpaired t test(Two-tailed)				Unpaired t test(Two-tailed)			One sample Wilcoxon test(Two-tailed)			Unpaired t test(Two-tailed)
		Gag/Flag-C99			Flag-C99/CD63			Gag/CD63				Gag/Flag-C99-7KA			Flag-C99-7KA/CD63			Gag/CD63
		low	high		low	high		low	high			low	high		low	high		low	high
		0.45	0.52		0.39	0.95		0.49	0.61			0.01	0.53			0.97		0.01	0.55
		0.44	0.7		0.38	0.93		0.3	0.78			0	0.61			0.9		0	0.6
		0.42	0.6		0.44	0.77		0.43	0.51			0.3	0.64			0.99		0.26	0.52
		0.49	0.62		0.29	0.91		0.26	0.6			0.18	0.52			0.96		0.15	0.51
		0.3	0.64			0.94		0.45	0.62			0.41	0.51			0.96		0.31
		0.49	0.74			0.89		0.34	0.55			0.36	0.6			0.98		0.39
		0.45	0.83			0.79		0.21	0.59			0.2				0.94		0.41
		0.38	0.72			0.66			0.85			0.37				0.96		0.32
		0.49	0.62			0.8			0.69			0.29				0.94		0.18
			0.62			0.93			0.76			0.12				0.94		0.16
			0.62			0.77			0.92			0.05				0.8		0.48
			0.63			0.82			0.61			0.41				0.9		0.05
			0.73			0.76			0.63			0.2				0.87		0.3
			0.58			0.8			0.77			0.26				0.98		0.27
			0.65			0.91			0.62			0.2				0.94		0.3
			0.88			0.94			0.62			0.28				0.86		0.13
			0.77			0.91			0.87			0.4				0.88		0.35
			0.84			0.86			0.59			0.37				0.96		0.4
			0.61			0.95			0.74			0.28				0.93		0.27
			0.8			0.72			0.6			0.26				0.79		0.19
			0.63			0.91			0.86			0.22				0.94		0.19
			0.83			0.86			0.65			0.18				0.95		0.15
			0.87			0.97			0.51			0.19				0.97		0.24
			0.76			0.99			0.74			0.43				0.95		0.45
			0.93			0.6			0.5			0.47				0.94		0.36
			0.76			0.84			0.93			0.29				0.87		0.37
			0.73			0.55			0.85			0.1				0.97		0.28
			0.59			0.98			0.75			0.34				0.97		0.19
			0.73			0.91			0.71			0.27				0.95		0.31
			0.68			0.96			0.77			0.45				0.82		0.23
			0.56			0.77			0.66			0.33				0.96		0.41
			0.89			0.93			0.56			0.46				0.94		0.27
			0.8			0.55			0.72			0.16				0.99		0.41
			0.7			0.84			0.53			0.25				0.88		0.14
			0.88			0.8			0.7			0.19				0.96		0.41
			0.72			0.57			0.56			0.26				0.99		0.22
			0.73			0.74			0.68			0.3				0.82		0.14
			0.59			0.94			0.86			0.32				0.93		0.29
			0.78			0.9			0.53			0.47				0.87		0.29
			0.74			0.94			0.8			0.33				0.97		0.37
			0.67			0.78			0.86			0.48				0.92		0.27
			0.93			0.58			0.65			0.2				0.92		0.38
			0.82			0.97			0.56			0.29				0.97		0.21
			0.79			0.88			0.5			0.4				0.97		0.25
			0.78			0.54			0.88			0.19				0.95		0.42
			0.81			0.89			0.82			0.25				0.98		0.23
			0.86			0.96			0.63			0.31				0.97		0.24
			0.95			0.94			0.78			0.14				0.84		0.31
			0.52			0.96			0.87		p-value		<0.0001			0.97		0.14
			0.76			0.75			0.87							0.87		0.48
			0.87			0.95			0.92							0.97	p-value		<0.0001
			0.77			0.81			0.8							0.97
	p-value		<0.0001			0.87			0.93							0.99
						0.94			0.8							0.96
						0.91								p-value		<0.0001
						0.98
						0.96
				p-value		<0.0001	p-value		<0.0001
	Cell#	9	52		4	57		7	54			48	6			54		50	4
4c
			Speckled	Diffused
	Percentage(%)	Flag-C99	0.85	0.15
		Flag-C99-7KA	0.06	0.94
4e		Unpaired t test(Two-tailed)			Unpaired t test with Welch's correction(Two-tailed)			Unpaired t test with Welch's correction(Two-tailed)				Unpaired t test(Two-tailed)			Unpaired t test(Two-tailed)			Unpaired t test(Two-tailed)
		Gag/Flag-C99			Flag-C99/CD63			Gag/CD63				Gag/Flag-C99-7KA			Flag-C99-7KA/CD63			Gag/CD63
		low	high		low	high		low	high			low	high		low	high		low	high
		0.45	0.85		0.41	0.74		0.37	0.79			0.47	0.7		0.35	0.64		0.42	0.56
			0.7		0.46	0.66		0.38	0.7			0.47	0.66		0.46	0.83		0.17	0.67
			0.56		0.41	0.68		0.48	0.63			0.16	0.68		0.41	0.74		0.09
			0.88		0.45	0.77		0.42	0.76			0.29	0.76		0.26	0.72		0.33
			0.85		0.49	0.64		0.42	0.59			0.17			0.48	0.82		0.08
			0.76		0.45	0.52		0.46	0.6			0.28				0.68		0.24
			0.76		0.46	0.64		0.48	0.62			0.26				0.75		0.32
			0.75		0.37	0.57		0.48	0.5			0.34				0.63		0.24
			0.62		0.36	0.64		0.33	0.62			0.19				0.7		0.2
			0.65		0.4	0.61		0.44	0.69			0.35				0.67		0.45
			0.83		0.38	0.73		0.43	0.6			0.32				0.82		0.28
			0.86		0.44	0.67		0.39	0.54			0.25				0.5		0.42
			0.68			0.5		0.4	0.66			0.29				0.74		0.2
			0.82			0.55		0.32	0.57			0.39				0.73		0.3
			0.7			0.51		0.4	0.79			0.35				0.66		0.43
			0.75			0.76			0.64			0.29				0.8		0.28
			0.79			0.67			0.6			0.2				0.65		0.09
			0.75			0.7			0.59			0.3				0.58		0.47
			0.83			0.74			0.63			0.27				0.84		0.19
			0.67			0.52			0.93			0.4				0.68		0.27
			0.76			0.57			0.54			0.32				0.83		0.29
			0.73			0.59			0.58			0.42				0.87		0.21
			0.84			0.77			0.5			0.38				0.7		0.28
			0.75			0.67			0.7			0.18				0.56		0.41
			0.75			0.55			0.5			0.19				0.82		0.33
			0.76			0.5			0.81			0.49				0.65		0.18
			0.55			0.6			0.78			0.29				0.87		0.13
			0.64			0.59			0.52			0.29				0.87		0.45
			0.88			0.71			0.55			0.36				0.87		0.27
			0.7			0.68			0.59			0.27				0.89		0.26
			0.74			0.61			0.77			0.3				0.66		0.41
			0.73			0.57			0.5			0.24				0.73		0.3
			0.79			0.54			0.61			0.37				0.62		0.17
			0.77			0.5			0.63			0.47				0.86		0.16
			0.7			0.66			0.77			0.34				0.59		0.3
			0.58			0.58			0.53			0.34				0.86		0.37
			0.77			0.68			0.81			0.24				0.89		0.37
			0.79			0.69						0.4				0.94		0.12
			0.74			0.61						0.27				0.7		0.13
			0.61			0.51						0.3						0.32
			0.76	p-value		<0.0001	p-value		<0.0001		p-value		<0.0001	p-value		<0.0001		0.27
			0.69															0.2
			0.7														p-value		<0.0001
			0.74
			0.59
			0.68
			0.74
			0.97
			0.84
			0.74
			0.56
	p-value		0.0026
	cell#	1	51		12	40		15	37			40	4		5	39		42	2
4f
			Speckled	Diffused
	Percentage(%)	Flag-C99	0.942308	0.057692
		Flag-C99-7KA	0.204545	0.795455

## Sheet: Figure 5
5b
		Unpaired t test(Two-tailed)			Unpaired t test(Two-tailed)			Unpaired t test(Two-tailed)				Unpaired t test(Two-tailed)			Unpaired t test(Two-tailed)			Unpaired t test(Two-tailed)
		Gag/Flag-C99			Flag-C99/CD63			Gag/CD63				Gag/Flag-C99-7KA			Flag-C99-7KA/CD63			Gag/CD63
		low	high		Low	High		low	high			Low	High		Low	High		Low	High
		0.32	0.92		0.18	0.91		0.44	0.97			0.44	0.52		0.12	0.64		0.36	0.55
		0.41	0.69		0.21	0.94		0.41	0.77			0.33	0.65		0.4	0.67		0.42	0.51
			0.76		0.18	0.8		0.26	0.87			0.42	0.54		0.29	0.6		0.43	0.61
			0.77		0.17	0.52		0.31	0.87			0.39	0.61		0.31	0.99		0.41	0.54
			0.88		0.32	0.75		0	0.5			0.45	0.67		0.35	0.68		0.42	0.52
			0.62		0	0.58		0.45	0.62			0.49	0.63		0.25	0.85		0.37	0.61
			0.77		0.47	0.73		0.28	0.55			0.49	0.77		0.47	0.59		0.2	0.55
			0.62		0.26	0.62		0.46	0.83			0.38	0.52		0.37	0.66		0.46	0.52
			0.87		0.41	0.8		0.31	0.54			0.49	0.7		0.48	0.69		0.46	0.56
			0.59		0.4	0.8		0.17	0.53			0.36	0.68		0.31	0.82		0.41	0.62
			0.59		0.25	0.57		0.24	0.71			0.49	0.79		0.45	0.51		0.46	0.6
			0.88		0.46	0.67		0.22	0.5			0.41	0.55		0.49	0.56		0.43	0.52
			0.63		0.4	0.52		0.13	0.51			0.49	0.66		0.45	0.79		0.48	0.74
			0.64		0.41	0.55		0.44	0.64			0.21	0.8		0.13			0.48	0.64
			0.88		0.43	0.73		0.28	0.8			0.42	0.58		0.41			0.21	0.7
			0.71		0.46	0.81		0.43	0.65			0.4	0.8		0.39			0.35	0.61
			0.83		0.38	0.53		0.35	0.63			0.3	0.69		0.27			0.33	0.71
			0.77		0.3	0.52		0.38	0.78				0.57		0.35			0.36
			0.81		0.18	0.62			0.62				0.59		0.48			0.3
			0.78		0.36	0.53			0.64				0.95		0.37			0.48
			0.62		0.17	0.61			0.65				0.54		0.29			0.41
			0.95		0.27	0.66			0.54				0.93		0.22			0.32
			0.72		0.28	0.62			0.53				0.69		0.36			0.33
			0.82		0.44	0.66			0.62				0.58		0.39			0.34
			0.51		0.37	0.54			0.84				0.65		0.32			0.16
			0.88	p-value		<0.0001			0.67				0.54		0.29			0.39
			0.73						0.5				0.58		0.31			0.48
			0.64						0.68				0.52		0.2			0.21
			0.73						0.56				0.89		0.44			0.28
			0.61						0.63		p-value		<0.0001		0.42		p-value		<0.0001
			0.62						0.5						0.22
			0.67						0.56						0.2
			0.91				p-value		<0.0001						0.27
			0.75											p-value		<0.0001
			0.74
			0.68
			0.67
			0.78
			0.79
			0.66
			0.52
			0.72
			0.83
			0.52
			0.73
			0.68
			0.63
			0.83
	p-value		<0.0001
	Cell#	2	48		25	25		18	32			17	29		33	13		29	17
5c
					Speckled	Diffused
			Percentage(%)	Flag-C99	0.94	0.06
				Flag-C99-7KA	0.5	0.5

## Sheet: Figure 6
6b		Unpaired t test(Two-tailed)			Unpaired t test(Two-tailed)
		Control			γ-secretase inhibitor				6c
		low	high		low	high
		0.33	0.5		0.43	0.57						speckled	diffused
		0.42	0.58		0.23	0.54				Percentage(%)	DMSO	0.92	0.08
		0.47	0.51		0.26	0.62					γ-secretase inhibitor	0.25	0.75
		0.41	0.56		0.08
		0.32	0.63		0.47
		0.2	0.5		0.21
		0.13	0.58		0.31
		0.36	0.74		0.48
		0.42	0.52		0.34
		0.28	0.52		0.28
		0.14	0.58		0.35
		0.39	0.66		0.2
		0.41	0.8		0.44
		0.16	0.51		0.21
		0.33			0.36
		0.26			0.2
		0.24			0.32
		0.26			0.13
		0.24			0.13
		0.36			0.12
		0.4			0.27
		0.32			0.3
		0.24			0.17
		0.44			0.44
		0.31			0.29
		0.23			0.31
		0.32			0.37
		0.43			0.48
		0.24			0.11
		0.19			0.44
		0.39			0.12
		0.42			0
		0.22			0.35
		0.36			0.31
		0.14			0.34
		0.14			0.49
	p-value		<0.0001		0.46
					0.38
					0.36
					0.16
					0.37
					0.42
					0.19
					0.19
					0.01
					0.27
					0.41
					0.32
					0.19
					0.38
					0.27
					0.02
				p-value		0.0003
	Cell#	36	14		52	3
6e		Unpaired t test with Welch's correction(Two-tailed)			Unpaired t test(Two-tailed)					6f
		Control			γ-secretase inhibitor
		low	high		low	high						Speckled	Diffused
		0.21	0.69		0.24	0.51				Percentage(%)	DMSO	0.766667	0.233333
		0.35	0.53		0.24	0.67					γ-secretase inhibitor	0.424242	0.575758
		0.12	0.67		0.48
		0.42	0.55		0.3
		0.11	0.68		0.45
		0.33	0.65		0.08
		0.19	0.57		0.19
		0.19	0.61		0.15
		0	0.52		0
		0.05	0.59		0
		0.18	0.53		0.29
		0.19			0.28
		0.1			0
		0.35			0.02
		0.42			0.01
		0.21			0.16
		0.45			0.29
		0.34			0.33
		0.28			0.22
		0.19			0.31
		0.23			0.38
		0.49			0.36
		0.32			0.2
		0.08			0.37
		0.06			0.19
		0.17			0.48
		0.19			0.06
		0.17			0.47
		0.28			0.47
		0.32			0.37
		0.07			0.27
		0.21			0.13
		0.32			0.19
		0.03			0.22
		0.28			0.16
		0.25			0.48
		0.4			0.3
		0.26			0.31
		0.42			0.36
		0.37			0.36
		0.24			0.34
		0.33			0.16
		0.17			0
		0.1			0.29
		0.37			0.14
		0.48			0
		0.43			0.2
		0.32			0.17
		0.19			0.24
	p-value		<0.0001		0.09
					0.17
					0.3
					0.1
					0.15
					0.26
					0.04
					0.25
					0
					0.15
					0.35
					0.39
					0.38
					0.14
					0.33
				p-value		0.0006
	Cell#	49	11		64	2
6h		Unpaired t test(Two-tailed)			Unpaired t test(Two-tailed)					6i
		Control			γ-secretase inhibitor
		low	high		low	high						Speckled	Diffused
		0.37	0.83		0.36	0.73				Percentage(%)	DMSO	0.9	0.1
		0.31	0.87		0.32	0.62					γ-secretase inhibitor	0.4	0.6
		0.36	0.78		0.26	0.67
		0.1	0.74		0.24	0.88
		0.38	0.68		0.15	0.8
		0.3	0.9		0.46	0.58
		0.44	0.81		0.19	0.75
		0.49	0.68		0.38	0.9
		0.37	0.52		0.34	0.92
		0.47	0.91		0.31	0.8
		0.35	0.77		0.26	0.8
			0.67		0.45	0.66
			0.91		0.42	0.53
			0.91		0.3	0.6
			0.81		0.26	0.81
			0.71		0.47	0.67
			0.71		0.46	0.67
			0.89		0.35	0.8
			0.55		0.42	0.82
			0.86		0.49	0.6
			0.62		0.46	0.87
			0.83		0.31	0.63
			0.89		0.25	0.85
			0.73		0.03	0.72
			0.85		0.26
			0.68		0.22
			0.82	p-value		<0.0001
			0.59
			0.56
			0.56
			0.86
			0.85
			0.73
			0.73
			0.67
			0.91
			0.75
			0.87
			0.53
	p-value		<0.0001
		11	39		26	24

## Sheet: figure 7
7b																7c							7d
		Control siRNA treated CHME3						b	APP siRNA treated CHME3
		Unpaired t test(Two-tailed)			Unpaired t test(Two-tailed)				Unpaired t test with Welch's correction(Two-tailed)			Unpaired t test(Two-tailed)
		DMSO			L685,458				DMSO			L685,458					Unpaired t test with Welch's correction(Two-tailed)		Unpaired t test(Two-tailed)							Speckled	Diffused
		Gag/CD63			Gag/CD63				Gag/CD63			Gag/CD63					Control siRNA		APP siRNA					Control siRNA	DMSO	0.769231	0.230769
		low	high		low	high			low	high		low	high				DMSO	L685,458	DMSO	L685,458					L685,458	0.530303	0.469697
		0.1	0.52		0.36	0.6			0.32	0.55		0.39	0.54				0.52	0.36	0.32	0.39				APP siRNA	DMSO	0.818182	0.181818
		0.35	0.6		0.4	0.54			0.15	0.62		0.18	0.68				0.1	0.4	0.55	0.54					L685,458	0.727273	0.272727
		0.22	0.7		0.33				0.24	0.53		0.13	0.52				0.35	0.33	0.62	0.18
		0.37	0.6		0.37				0.13	0.56		0.31	0.51				0.22	0.37	0.15	0.13
		0.18	0.52		0.27				0.29	0.64		0.18	0.57				0.37	0.27	0.24	0.31
		0.34	0.86		0.21				0.12	0.5		0.16	0.59				0.18	0.21	0.13	0.18
		0.18	0.72		0.47				0.17	0.52		0.25					0.34	0.47	0.29	0.16
		0.25	0.68		0.16				0	0.53		0.2					0.18	0.16	0.12	0.25
		0.14	0.69		0.33				0.3	0.51		0.2					0.6	0.33	0.17	0.2
		0.17	0.77		0.33				0.33			0.19					0.25	0.33	0	0.2
		0.35	0.51		0.17				0.41			0.27					0.14	0.17	0.3	0.19
		0.4			0.22				0.06			0.42					0.7	0.6	0.33	0.27
		0.29			0.26				0.3			0.13					0.17	0.22	0.41	0.42
		0.58			0.37				0.41			0.43					0.35	0.26	0.06	0.13
		0.18			0.1				0.81			0.45					0.4	0.37	0.3	0.43
		0.03			0.42				0.3			0.36					0.29	0.1	0.41	0.45
		0.13			0.3				0.22			0.27					0.58	0.42	0.81	0.36
		0.06			0.25				0.46			0.46					0.18	0.3	0.3	0.27
		0.08			0.19				0.51			0.25					0.6	0.25	0.22	0.46
		0.26			0				0.4			0.17					0.03	0.54	0.53	0.68
		0.38			0				0.18			0.22					0.13	0.19	0.46	0.52
		0.03			0.22				0.26			0.1					0.06	0	0.51	0.25
		0.3			0.33				0.2			0.15					0.08	0	0.4	0.17
		0.25			0.16				0.37			0.45					0.26	0.22	0.18	0.22
		0.21			0.26				0.26			0.35					0.52	0.33	0.26	0.1
		0.05			0.19				0.24			0.19					0.38	0.16	0.2	0.51
		0.42			0.41				0.26			0.16					0.03	0.26	0.37	0.15
		0			0.37				0.31			0.33					0.3	0.19	0.26	0.45
		0.39			0				0.11			0.15					0.25	0.41	0.24	0.35
		0.42			0.21				0.11			0.49					0.21	0.37	0.26	0.19
		0.44			0.18				0.03			0.25					0.05	0	0.31	0.16
		0.47			0.48				0.39			0.38					0.42	0.21	0.5	0.33
		0.21			0.17				0.21			0.1					0	0.18	0.11	0.15
		0.27			0.36				0.46			0.35					0.39	0.48	0.11	0.49
		0.21			0.21				0.47			0.41					0.86	0.17	0.03	0.25
		0.01			0.21				0.21			0					0.42	0.36	0.39	0.38
		0.13			0				0.3			0.45					0.44	0.21	0.21	0.1
		0.18			0.14				0.39			0.13					0.47	0.21	0.46	0.35
		0.48			0.15				0.02			0.14					0.21	0	0.47	0.41
		0.39			0.37				0.33			0.32					0.27	0.14	0.21	0.57
		0.22			0.21				0.31			0.17					0.21	0.15	0.3	0
		0.13			0.07				0.24			0.37					0.72	0.37	0.39	0.45
		0.33			0.22				0.25			0.42					0.01	0.21	0.56	0.13
		0.21			0.24				0.29			0.29					0.68	0.07	0.64	0.14
		0.44			0.04				0.21			0.29					0.69	0.22	0.02	0.32
		0.19			0.39				0.2			0.07					0.13	0.24	0.33	0.17
		0.06			0.2				0.12			0.41					0.18	0.04	0.31	0.37
		0.36			0.3				0.06			0.16					0.48	0.39	0.24	0.42
		0.32			0.14				0.06			0.11					0.39	0.2	0.25	0.29
		0.27			0.08				0.49			0.24					0.22	0.3	0.29	0.29
		0.13			0.19				0.41			0.38					0.13	0.14	0.21	0.07
		0.15			0.3				0.29			0.16					0.33	0.08	0.2	0.41
		0.11			0.23				0.27			0.33					0.77	0.19	0.12	0.16
		0.18			0.18				0.44			0.33					0.21	0.3	0.06	0.11
	p-value		<0.0001		0.22				0.36			0.39					0.44	0.23	0.06	0.24
					0.24				0.03			0.24					0.19	0.18	0.52	0.38
					0.17				0.23			0.3					0.06	0.22	0.49	0.16
					0.39			p-value		<0.0001		0					0.36	0.24	0.41	0.33
					0.18							0.35					0.32	0.17	0.29	0.33
					0.08							0.19					0.27	0.39	0.53	0.39
					0.04						p-value		<0.0001				0.13	0.18	0.27	0.24
					0.24												0.15	0.08	0.44	0.59
					0.23												0.51	0.04	0.36	0.3
					0.2												0.11	0.24	0.03	0
				p-value		0.0001											0.18	0.23	0.51	0.35
																		0.2	0.23	0.19
																p-value		0.0212		0.5379
	cell#	54	11		64	2			57	9		60	6				65	66	66	66

## Sheet: Figure 8
8b		Control siRNA treated MDMs							APP siRNA treated MDMs						8c						8d
		Unpaired t test with Welch's correction(Two-tailed)			Unpaired t test(Two-tailed)				Unpaired t test(Two-tailed)			Unpaired t test(Two-tailed)				Unpaired t test(Two-tailed)		Unpaired t test(Two-tailed)
		Gag/CD63			Gag/CD63				Gag/CD63			Gag/CD63				Control siRNA		APP siRNA
		low	high		Low	High			low	high		low	high			DMSO	L685,458	DMSO	L685,458					Speckled	Diffused
		0.34	0.62		0.39	0.93			0.33	0.88		0.43	0.82			0.34	0.39	0.88	0.82			Control siRNA	DMSO	0.945455	0.054545
		0.45	0.57		0.4	0.53			0.49	0.75		0.44	0.78			0.62	0.4	0.75	0.78				L685,458	0.527273	0.472727
		0.43	0.66		0.48	0.51			0.43	0.85		0.45	0.89			0.57	0.93	0.85	0.89			APP siRNA	DMSO	0.890909	0.109091
		0.42	0.82		0.18	0.56			0.25	0.8		0.48	0.7			0.66	0.48	0.8	0.7				L685,458	0.872727	0.127273
		0.3	0.92		0.18	0.55			0.44	0.51		0.35	0.86			0.82	0.18	0.51	0.86
		0.45	0.86		0.4	0.51			0.46	0.54		0.37	0.74			0.92	0.18	0.54	0.74
		0.46	0.67		0.31	0.61				0.8		0.11	0.65			0.86	0.4	0.8	0.65
		0.4	0.52		0.41	0.76				0.82			0.75			0.67	0.53	0.82	0.75
		0.36	0.76		0.4	0.58				0.79			0.71			0.52	0.31	0.79	0.71
			0.75		0.32	0.56				0.86			0.67			0.76	0.41	0.33	0.67
			0.58		0.48	0.51				0.78			0.51			0.75	0.4	0.86	0.51
			0.73		0.31	0.69				0.82			0.58			0.58	0.51	0.78	0.43
			0.78		0.32	0.73				0.6			0.81			0.45	0.32	0.82	0.58
			0.96		0.17	0.66				0.72			0.59			0.43	0.56	0.6	0.81
			0.87		0.26	0.72				0.83			0.5			0.73	0.48	0.72	0.59
			0.75		0.47	0.7				0.82			0.78			0.78	0.55	0.83	0.5
			0.78		0.4	0.69				0.69			0.74			0.42	0.31	0.49	0.78
			0.87		0.22	0.66				0.75			0.66			0.96	0.51	0.82	0.44
			0.76		0.49	0.6				0.69			0.53			0.87	0.32	0.69	0.45
			0.84		0.37	0.53				0.71			0.53			0.75	0.61	0.75	0.74
			0.68		0.38	0.68				0.81			0.57			0.36	0.17	0.69	0.48
			0.6			0.62				0.7			0.59			0.78	0.76	0.71	0.66
			0.64			0.66				0.67			0.64			0.87	0.58	0.81	0.53
			0.6			0.59				0.69			0.75			0.76	0.56	0.43	0.53
			0.52			0.76				0.77			0.9			0.84	0.51	0.7	0.57
			0.7			0.68				0.58			0.91			0.68	0.69	0.67	0.59
			0.77			0.57				0.77			0.92			0.6	0.73	0.69	0.64
			0.9			0.56				0.56			0.77			0.3	0.66	0.77	0.75
			0.68			0.63				0.66			0.66			0.64	0.26	0.25	0.9
			0.71			0.63				0.68			0.64			0.6	0.72	0.58	0.91
			0.75			0.5				0.78			0.66			0.52	0.7	0.44	0.92
			0.58			0.78				0.69			0.76			0.7	0.47	0.77	0.77
			0.76			0.73				0.76			0.8			0.77	0.69	0.56	0.66
			0.64			0.75				0.67			0.76			0.9	0.66	0.66	0.64
			0.64	p-value		<0.0001				0.7			0.89			0.68	0.4	0.68	0.66
			0.67							0.5			0.7			0.71	0.6	0.78	0.76
			0.58							0.81			0.65			0.75	0.53	0.69	0.8
			0.72							0.5			0.77			0.45	0.68	0.76	0.76
			0.68							0.69			0.82			0.46	0.22	0.46	0.89
			0.63							0.75			0.72			0.58	0.62	0.67	0.7
			0.64							0.73			0.55			0.76	0.49	0.7	0.65
			0.86							0.94			0.85			0.64	0.37	0.5	0.77
			0.74							0.7			0.61			0.64	0.66	0.81	0.11
			0.74							0.86			0.93			0.67	0.59	0.5	0.82
			0.93							0.89			0.84			0.58	0.76	0.69	0.72
			0.62							0.75			0.7			0.72	0.68	0.75	0.55
	p-value		<0.0001							0.75			0.57			0.68	0.57	0.73	0.85
										0.54			0.76			0.63	0.56	0.94	0.61
										0.56						0.4	0.63	0.7	0.93
								p-value		<0.0001	p-value		<0.0001			0.64	0.63	0.86	0.37
	Cell#	9	46		21	34			6	49		7	48			0.86	0.5	0.89	0.84
																0.74	0.78	0.75	0.7
																0.74	0.73	0.75	0.35
																0.93	0.75	0.54	0.57
																0.62	0.38	0.56	0.76
															p-value		<0.0001		0.6478
														Cell #		55	55	55	55

## Sheet: Figure 9
	9a
				Two-way ANOVA with Sidak's multiple comparisons test
				FC83				GAPDH-HA				p-value
			0	31377	20577	30727	19484	31377	20577	30727	19484
			0.4	42211	34892	29494	26476	28974	23948	28369	34942	0.9907
			0.7	88464	66555	62338	50793	19819	24192	22371	19247	<0.0001
			1	116433	74040	64131	69023	20577	16436	11614	18589	<0.0001
			1.4	96200	69034	66599	56290	15631	13550	13512	25346	<0.0001
			Two-way ANOVA with Sidak's multiple comparisons test
	9b			Flag-C83			GAPDH-HA			p-value
			0	27531	23668	18073	27531	23668	18073
			0.6	97423	90095	84666	26724	22790	11448	<0.0001
			0.9	114796	111646	102233	23530	16265	11101	<0.0001
			1.2	116562	149324	128042	23264	16773	13036	<0.0001
			1.6	112259	128272	125372	34313	25311	17082	<0.0001
			Two-way ANOVA with Sidak's multiple comparisons test
	9c			Flag-C99			GAPDH-HA			p-value
			0	23976	30488	13619	23976	30488	13619
			0.4	45631	23691	23029	33939	11996	16014	0.7542
			0.7	40034	30619	29822	39513	15131	18280	0.82
			1	47649	28791	25696	35013	21973	28388	0.9735
			1.4	44308	21630	21035	34092	23354	19401	0.9973
			Two-way ANOVA with Sidak's multiple comparisons test
	9d			Flag-C99			Flag-C99-7KA			p-value
			0	19232	18329	14820	19232	18329	14820
			0.6	22159	24423	13555	9813	16965	5362	0.1439
			0.9	25471	33010	14762	7153	8706	5103	0.0016
			1.2	27177	17162	11434	4154	4525	2828	0.0074
			1.6	14665	16764	10440	3777	2402	1565	0.05
			Two-way ANOVA with Sidak's multiple comparisons test
	9e			pCDNA3.1			JR-CSF
			Flag-C99	195	208	226	91360	77236	84176
			Flag-C99-7KA	307	305	348	51555	61607	37280
			p-value				0.0007

## Sheet: Figure S1
																		Unpaired t test(Two-tailed)			Unpaired t test with Welch's correction(Two-tailed)			Unpaired t test(Two-tailed)										Unpaired t test(Two-tailed)			Unpaired t test(Two-tailed)			Unpaired t test(Two-tailed)
S1 d		Unpaired t test with Welch's correction(Two-tailed)			Unpaired t test with Welch's correction(Two-tailed)			Unpaired t test(Two-tailed)			S1 g						S1 e	Flag-C99/EEA1			Flag-C99/Rab7						S1 h						S1 f	Flag-C83/EEA1			Flag-C83/Rab7							S1 i
		APP/EEA1			APP/Rab7							APP/EEA1						low	high		low	high		EEA1	Rab7			Flag-C99/EEA1						low	high		low	high		EEA1	Rab7				Flag-C83/EEA1
		low	high		low	high		EEA1	Rab7			High	Low	Non				0.41	0.63		0.45	0.67		0.41	0.67			High	Low	Non				0.46	0.71		0.21	0.71		0.46	0.71				High	Low	Non
		0.49	0.53		0.41	0.67		0.49	0.41			0	1	0				0.43	0.88		0.48	0.72		0.43	0.72			0.032258	0.16129	0.806452				0.46	0.52		0.4	0.74		0.46	0.74				0.366667	0.45	0.183333
		0.26	0.52		0.47	0.63		0.26	0.47									0.48	0.62		0.4	0.82		0.63	0.82									0.41	0.61		0.16	0.7		0.71	0.7
		0.45	0.76		0.39	0.9		0.45	0.39									0.42	0.67		0.36	0.73		0.88	0.73			Flag-C99/Rab7						0.44	0.71		0.48	0.72		0.52	0.72				Flag-C83/Rab7
		0.47	0.6		0.4	0.68		0.47	0.4			APP/Rab7						0.36	0.45		0.46	0.5		0.62	0.5			High	low	Non				0.42	0.5		0.19	0.84		0.61	0.84				High	low	Non
		0.43	0.64		0.39	0.71		0.43	0.39			High	Low	Non				0.33	0.82		0.45	0.67		0.48	0.45			0.048387	0.225806	0.725806				0.37	0.58		0.1	0.77		0.71	0.77				0.4	0.4	0.2
		0.47	0.62		0.48	0.82		0.47	0.48			0	1	0				0.29	0.62		0.4	0.59		0.42	0.48									0.46	0.53		0.49	0.81		0.5	0.81
		0.2	0.5		0.41	0.8		0.2	0.41									0.24	0.75		0.48	0.77		0.36	0.4			Total						0.44	0.55		0.41	0.69		0.58	0.21				Total
		0.17	0.65		0.42	0.69		0.17	0.42			Total						0.47	0.5		0.3	0.6		0.67	0.67			High	Low	Non				0.46	0.68		0.43	0.61		0.53	0.69				High	Low	Non
		0.4	0.69		0.47	0.87		0.4	0.47			High	Low	Non				0.44	0.58		0.49	0.6		0.45	0.36			0.040323	0.193548	0.766129				0.33	0.72		0.44	0.55		0.55	0.4				0.383333	0.425	0.191667
		0.29	0.79		0.49	0.75		0.29	0.49			0	1	0				0.31	0.59		0.49	0.77		0.82	0.59									0.29	0.8		0.45	0.54		0.41	0.61
		0.41	0.65			0.79		0.41	0.67									0.29	0.7		0.33	0.82		0.62	0.77									0.18	0.5			0.79		0.44	0.55
		0.27	0.59			0.68		0.27	0.63									0.32	0.65		0.46	0.8		0.75	0.6									0.25	0.68			0.51		0.68	0.16
		0.42	0.7			0.93		0.42	0.9									0.32	0.55		0.45	0.78		0.5	0.6									0.25	0.6			0.69		0.72	0.48
		0.44	0.75			0.7		0.44	0.68									0.44	0.66			0.73		0.33	0.46									0.31	0.52			0.63		0.8	0.54
		0.3	0.68			0.59		0.3	0.71									0.49	0.57			0.6		0.29	0.77									0.33	0.61			0.74		0.42	0.79
		0.35	0.52			0.64		0.35	0.82									0.35	0.58			0.68		0.24	0.45									0.45	0.7			0.7		0.37	0.51
		0.48	0.52			0.68		0.48	0.8									0.49	0.56			0.51		0.58	0.82									0.44	0.59			0.61		0.5	0.69
		0.31	0.76			0.51		0.31	0.69									0.34	0.58			0.71		0.59	0.8									0.46	0.6			0.72		0.68	0.63
		0.28	0.63			0.64		0.28	0.87									0.38	0.69			0.51		0.47	0.78									0.48	0.5			0.83		0.6	0.19
		0.44	0.66			0.55		0.44	0.75									0.36	0.61			0.68		0.7	0.73									0.33	0.52			0.64		0.52	0.74
		0.29	0.71			0.63		0.29	0.79									0.46	0.6			0.5		0.65	0.6									0.48	0.52			0.83		0.61	0.7
		0.03	0.57			0.51		0.03	0.68									0.31	0.58			0.7		0.44	0.68									0.47	0.61			0.73		0.7	0.61
		0.38	0.58			0.57		0.38	0.93									0.22	0.61			0.74		0.31	0.4									0.45	0.54			0.64		0.46	0.1
		0.07	0.69			0.55		0.07	0.7									0.15	0.64			0.74		0.29	0.51									0.12	0.58			0.73		0.44	0.72
			0.67			0.82		0.53	0.59									0.43	0.67			0.91		0.32	0.48										0.68			0.54		0.46	0.83
			0.53			0.52		0.52	0.64									0.46	0.6			0.78		0.32	0.71										0.53			0.5		0.59	0.49
			0.6			0.6		0.76	0.68									0.46	0.52			0.76		0.44	0.51										0.59			0.79		0.6	0.64
			0.71			0.55		0.6	0.51									0.32				0.6		0.55	0.68										0.64			0.66		0.5	0.83
			0.74			0.63		0.64	0.64									0.44				0.63		0.49	0.5										0.56			0.78		0.33	0.41
			0.59			0.68		0.62	0.55									0.45				0.65		0.35	0.7										0.63			0.7		0.29	0.73
			0.58			0.66		0.5	0.63									0.31				0.75		0.66	0.3										0.57			0.77		0.18	0.64
	p-value		<0.0001			0.65		0.65	0.51									0.49				0.56		0.49	0.74										0.58			0.76		0.25	0.43
						0.88		0.69	0.57									0.43				0.72		0.57	0.49										0.6			0.62		0.25	0.73
						0.82		0.79	0.55								p-value		<0.0001			0.53		0.34	0.74										0.58			0.77		0.52	0.54
						0.6		0.65	0.82													0.53		0.58	0.91								p-value		<0.0001			0.51		0.31	0.5
						0.62		0.59	0.52													0.74		0.56	0.49													0.55		0.33	0.79
						0.66		0.7	0.6													0.7		0.58	0.78													0.51		0.52	0.66
						0.77		0.75	0.55													0.65		0.38	0.76													0.69		0.61	0.78
						0.59		0.68	0.63													0.64		0.36	0.6													0.77		0.45	0.7
						0.65		0.52	0.68													0.6		0.46	0.63													0.66		0.54	0.77
						0.63		0.52	0.66													0.76		0.31	0.33													0.52		0.44	0.76
						0.56		0.76	0.65													0.82		0.22	0.65													0.69		0.46	0.62
						0.85		0.63	0.88													0.59		0.15	0.75													0.64		0.48	0.77
						0.69		0.66	0.82													0.88		0.69	0.56													0.65		0.33	0.51
						0.71		0.71	0.6													0.8		0.61	0.72													0.77		0.58	0.44
				p-value		<0.0001		0.57	0.62													0.77		0.6	0.53													0.59		0.68	0.55
								0.58	0.66													0.81		0.58	0.53													0.83		0.53	0.51
								0.69	0.77											p-value		<0.0001		0.43	0.74													0.79		0.59	0.69
								0.67	0.59															0.46	0.7											p-value		<0.0001		0.64	0.77
								0.53	0.65															0.46	0.46															0.56	0.66
								0.6	0.63															0.32	0.65															0.63	0.52
								0.71	0.56															0.61	0.64															0.57	0.69
								0.74	0.85															0.64	0.6															0.48	0.45
								0.59	0.69															0.67	0.76															0.47	0.64
								0.58	0.71															0.6	0.82															0.58	0.65
							p-value		<0.0001															0.52	0.59															0.6	0.77
																								0.44	0.88															0.45	0.59
	Cell#	24	31		10	45		55	55															0.45	0.8															0.58	0.83
																								0.31	0.77															0.12	0.79
																								0.49	0.45														p-value		0.0001
																								0.43	0.81
																							p-value		<0.0001
																	Cell#	34	28		14	48		62	62								Cell#	25	35		11	49		60	60

[truncated: 4 more sheets: Figure S2, Figure S3, Figure S4, Figure S5]
